# Supplementary material for: Beyond Blood Pressure: Arterial Stiffness as a Hemodynamic and Neuroadrenergic Axis Linking Hypertension, Cardiac Remodeling, and Heart Failure
Source: Life (Basel). 2026 Apr 16;16(4):682. doi: 10.3390/life16040682 (PMC13117860; doi:10.3390/life16040682)
Supplement: Supplementary file 1 [file life-16-00682-s001.zip]

Archive with 1 entries (1 files):
- life-4229337-supplementary.pdf
